# Supplementary material for: Data-driven methods for dengue prediction and surveillance using real-world and Big Data: A systematic review
Source: PLoS Negl Trop Dis. 2022 Jan 7;16(1):e0010056. doi: 10.1371/journal.pntd.0010056 (PMC8740963; doi:10.1371/journal.pntd.0010056)
Supplement: S5 Table — (XLSX) [file pntd.0010056.s009.xlsx]

## Sheet: Feuil1
S5 Table. Detailed study outcomes and results
Reference	Study outcome	Study aim: Assesing a data source	Study aim: Prediction	Data source	Association between source and outcome?	Best model	Analysis to find significant predictors among covariates?	Comparison of several models?
Polwiang et al. (2020) [1]	Dengue incidence rate	yes	yes	Climate data	yes	Regression model	yes	yes
Xu et al. (2020) [2]	Dengue incidence rate	no	yes	NA	NA	Artificial Neural Network	no	yes
Rangarajan et al. (2019) [3]	Dengue incidence rate, Peak value, Peak time of dengue incidence	no	yes	NA	NA	Time series model	no	yes
Anno et al. (2019) [4]	Dengue outbreak	yes	no	Geographical data	yes	NA	NA	NA
Romero et al. (2019) [5]	Dengue outbreak	no	yes	NA	NA	Regression model	yes	no
Mello-Román et al. (2019) [6]	Dengue diagnosis	no	yes	NA	NA	Artificial Neural Network	no	yes
Stolerman et al. (2019) [7]	Dengue incidence rate	no	yes	NA	NA	Support Vector Machine	yes	no
Macedo et al. (2019) [8]	Dengue severity	no	yes	NA	NA	Artificial Neural Network	yes	no
Husnayain et al. (2019) [9]	Dengue incidence rate	yes	no	Google	yes	NA	NA	NA
Souza et al. (2019) [10]	Dengue spatial cluster	yes	no	Twitter	yes	NA	NA	NA
Ramadona et al. (2019) [11]	Dengue incidence rate, Dynamic mobility-weighted incidence index (MI)	yes	yes	Twitter	yes	Bayesian	yes	no
Davi et al. (2019) [12]	Dengue severity	no	yes	NA	NA	Artificial Neural Network	yes	no
Guo et al. (2019) [13]	Dengue incidence rate	yes	yes	Baidu, Twitter	yes	Regression model	no	yes
Koh et al. (2018) [14]	Dengue incidence rate	no	yes	NA	NA	Artificial Neural Network	yes	yes
Carvajal et al. (2018) [15]	Dengue incidence rate	yes	yes	Climate data	yes	Decision Tree	yes	yes
Baquero et al. (2018) [16]	Dengue incidence rate	no	yes	NA	NA	Regression model	yes	yes
Chen et al. (2018) [17]	Dengue incidence rate	no	yes	NA	NA	Regression model	yes	no
Villanes et al. (2018) [18]	Trend in dengue articles	yes	no	LexisNexis	yes	NA	NA	NA
Guo et al. (2017) [19]	Dengue incidence rate	yes	yes	Baidu	yes	Support Vector Machine	no	yes
Chatterjee et al. (2018) [20]	Dengue severity	no	yes	NA	NA	Artificial Neural Network	no	yes
Guo et al. (2017) [21]	Dengue incidence rate	yes	no	Baidu	yes	NA	NA	NA
Yang et al. (2017) [22]	Dengue incidence rate	no	yes	NA	NA	Time series model	no	yes
Marques-Toledo et al. (2017) [23]	Dengue incidence rate	yes	yes	Twitter, Google, Wikipedia	yes	Regression model	yes	no
Premaratne et al. (2017) [24]	Dengue severity	no	yes	NA	NA	Other	yes	no
Jayasundara et al. (2018) [25]	Dengue severity	no	yes	NA	NA	Other	no	no
Li et al. (2017) [26]	Dengue incidence rate	yes	yes	Baidu	yes	Regression model	yes	no
Kesorn et al. (2015) [27]	Dengue incidence rate	no	yes	NA	NA	Support Vector Machine	yes	yes
Dayama et al. (2014) [28]	Dengue outbreak	no	yes	NA	NA	Time series model	no	yes
Sampath et al. (2014) [29]	Dengue outbreak	no	yes	NA	NA	Regression model	no	yes
Gluskin et al. (2014) [30]	Dengue incidence rate	yes	yes	Google	yes	Regression model	yes	no
Flamand et al. (2014) [31]	Dengue incidence rate	yes	no	Climate data	yes	NA	NA	NA
Torres et al. (2014) [32]	Dengue incidence rate	no	yes	NA	NA	Other	no	yes
Buczak et al. (2012) [33]	Dengue outbreak	no	yes	NA	NA	Association Rules	no	yes
Hoen et al. (2012) [34]	Dengue outbreak	yes	no	HealthMap	yes	NA	NA	NA
Althouse et al. (2011) [35]	Dengue incidence rate	yes	yes	Google	yes	Regression model	yes	no
Chan et al. (2011) [36]	Dengue incidence rate	yes	no	Google	yes	NA	NA	NA
Faisal et al. (2010) [37]	Dengue risk level	no	yes	NA	NA	Artificial Neural Network	yes	yes
Ibrahim et al. (2010) [38]	Dengue risk level	no	yes	NA	NA	Artificial Neural Network	no	yes
Syamsuddin et al. (2020) [39]	Dengue incidence rate	yes	no	Google	yes	NA	NA	NA
Romero-Alvarez et al. (2020) [40]	Dengue incidence rate	yes	no	Google	yes	NA	NA	NA
Liu et al. (2019) [41]	Dengue incidence rate	yes	yes	Baidu	yes	Regression model	yes	yes
Musa et al. (2019) [42]	R0	no	yes	NA	NA	Other	no	no
Messina et al. (2019) [43]	Dengue maps	no	yes	NA	NA	Regression model	yes	no
Titus et al. (2018) [44]	Dengue outbreak, Dengue incidence rate	yes	yes	Climate data	yes	Regression model	yes	no
Marques-Toledo et al. (2019) [45]	Dengue transmission risk	no	yes	NA	NA	Regression model	yes	no
Verma et al. (2018) [46]	Dengue incidence rate	yes	no	Google	yes	NA	NA	NA
Ho et al. (2018) [47]	Dengue incidence rate	yes	no	Google	yes	NA	NA	NA
Phakhounthong et al. (2018) [48]	Dengue severity	no	yes	NA	NA	Decision Tree	yes	yes
Strauss et al. (2017) [49]	Dengue incidence rate	yes	no	Google	yes	NA	NA	NA
Nsoesie et al. (2016) [50]	Dengue incidence rate	yes	yes	Twitter	yes	Bayesian	yes	yes
Liu et al. (2016) [51]	Dengue incidence rate	yes	yes	Baidu	yes	Decision Tree	yes	no
Ximenes et al. (2016) [52]	Dengue risk level	no	yes	NA	NA	Other	no	no
Mohamad et al. (2014) [53]	Dengue outbreak	no	yes	NA	NA	Other	no	yes
Puengpreeda, et al. (2020) [54]	Dengue incidence rate	no	yes	NA	NA	Decision Tree	no	yes
Amin, et al. (2020) [55]	Dengue diagnosis	no	yes	NA	NA	Artificial Neural Network	no	yes
Manogaran, et al. (2018) [56]	Dengue incidence rate	yes	no	Climate data	yes	NA	NA	NA
Agarwal, et al. (2018) [57]	Dengue incidence rate	yes	yes	Climate data	yes	Regression model	yes	yes
Manogaran, et al. (2018) [58]	Dengue incidence rate	no	yes	NA	NA	Bayesian	no	yes
Jahangir, et al. (2018) [59]	Dengue diagnosis	no	yes	NA	NA	Association Rules	yes	no
Husin, et al. (2018) [60]	Dengue diagnosis	no	yes	NA	NA	Artificial Neural Network	yes	no
Anggraeni, et al. (2018) [61]	Dengue incidence rate	no	yes	NA	NA	Artificial Neural Network	no	yes
Livelo, et al. (2018) [62]	Dengue-related tweet	yes	yes	Twitter	yes	NA	NA	NA
Wiratmadja, et al. (2018) [63]	Length of hospital stay	no	yes	NA	NA	Decision Tree	yes	no
Arafiyah, et al. (2018) [64]	Dengue severity	no	yes	NA	NA	Bayesian	no	no
Abuhamad, et al. (2017) [65]	Dengue outbreak	no	yes	NA	NA	Artificial Neural Network	yes	yes
Manivannan, et al. (2017) [66]	Dengue diagnosis, Dengue serotype	no	yes	NA	NA	Clustering	yes	no
Dharmawardana, et al. (2017) [67]	Dengue incidence rate	yes	yes	Mobile network big data	yes	Artificial Neural Network	no	yes
Espina, et al. (2017) [68]	Dengue incidence rate	yes	no	Twitter	yes	NA	NA	NA
Rahim, et al. (2017) [69]	Dengue outbreak, Dengue mortality	no	yes	NA	NA	Decision Tree	no	yes
Klein, et al. (2017) [70]	Dengue incidence rate	yes	no	Twitter	yes	NA	NA	NA
Kerdprasop, et al. (2016) [71]	Dengue incidence rate	yes	yes	Climate data	yes	Decision Tree	yes	yes
Anggraeni, et al. (2016) [72]	Dengue incidence rate	yes	yes	Google	yes	Time series model	yes	yes
Mathulamuthu, et al. (2016) [73]	Dengue incidence rate	no	yes	NA	NA	Clustering	yes	no
Rahmawati, et al. (2016) [74]	Dengue outbreak	no	yes	NA	NA	Support Vector Machine	yes	no
Missier, et al. (2016) [75]	Dengue-related tweet	yes	no	Twitter	yes	NA	NA	NA
Abeyrathna, et al. (2016) [76]	Dengue incidence rate	no	yes	NA	NA	Other	yes	no
Fathima, et al. (2015) [77]	Dengue diagnosis	no	yes	NA	NA	Decision Tree	yes	no
Tazkia, et al. (2015) [78]	Dengue outbreak	no	yes	NA	NA	Bayesian	yes	no
Wu, et al. (2008) [79]	Dengue incidence rate	yes	yes	Climate data	yes	Support Vector Machine	yes	yes
Salam, et al. (2019) [80]	Dengue incidence rate, Yearly dengue deaths	yes	no	Google	yes	NA	NA	NA
Saire, et al. (2019) [81]	Dengue-related tweet	yes	no	Twitter	yes	NA	NA	NA
Swain, et al. (2017) [82]	Dengue-related tweet	yes	no	Twitter	yes	NA	NA	NA
Saravanan, et al. (2017) [83]	Dengue diagnosis	no	yes	NA	NA	Decision Tree	no	yes
Carlos, et al. (2017) [84]	Dengue incidence rate	yes	no	Twitter	yes	NA	NA	NA
Ye, et al. (2016) [85]	Dengue incidence rate	yes	no	Weibo	yes	NA	NA	NA
Li, et al. (2016) [86]	Dengue outbreak	yes	no	Vector data, Climate data	yes	NA	NA	NA
Fathima, et al. (2011) [87]	Dengue diagnosis	no	yes	NA	NA	Support Vector Machine	no	yes
Srilekha et al. (2020) [88]	Dengue outbreak	no	yes	NA	NA	Decision Tree	no	yes
Ganthimathi et al. (2020) [89]	Dengue diagnosis	no	yes	NA	NA	Support Vector Machine	no	yes
Kumar et al. (2020) [90]	Dengue diagnosis	no	yes	NA	NA	Artificial Neural Network	no	yes
Guiyab et al. (2019) [91]	Dengue survivability	no	yes	NA	NA	Decision Tree	yes	yes
Chovatiya et al. (2019) [92]	Dengue incidence rate	no	yes	NA	NA	Artificial Neural Network	yes	no
Kerdprasop et al. (2019) [93]	Dengue incidence rate	no	yes	NA	NA	Decision Tree	yes	yes
Link et al. (2019) [94]	Dengue outbreak	no	yes	NA	NA	Time series model	yes	yes
Arafiyah et al. (2018) [95]	Dengue diagnosis	no	yes	NA	NA	Decision Tree	no	yes
Mishra et al. (2018) [96]	Dengue diagnosis	no	yes	NA	NA	Other	no	yes
Wu et al. (2017) [97]	Dengue incidence rate	yes	yes	Google	no	Decision Tree	yes	no
Albinati et al. (2017) [98]	Dengue incidence rate	yes	yes	Twitter	yes	Other	yes	no
Zhu et al. (2017) [99]	Dengue outbreak	yes	yes	Climate data	yes	Support Vector Machine	yes	no
Zainudin et al. (2016) [100]	Dengue transmission risk	no	yes	NA	NA	Decision Tree	no	no
Milinovich et al. (2014) [101]	Dengue incidence rate	yes	no	Google	yes	NA	NA	NA
Ongruk et al. (2014) [102]	Dengue outbreak	yes	yes	Vector data, Climate data	yes	Regression model	yes	no
Balasundaram et al. (2013) [103]	Dengue diagnosis	no	yes	NA	NA	Decision Tree	no	yes
Wu et al. (2009) [104]	Dengue outbreak	yes	yes	Climate data	yes	Support Vector Machine	yes	yes
Zhang et al. (2020) [105]	Dengue incidence rate	yes	no	LexisNexis	yes	NA	NA	NA
Souza et al. (2018) [106]	Dengue spatial cluster	yes	no	Twitter	yes	NA	NA	NA
Coberly et al. (2014) [107]	Dengue incidence rate	yes	no	Twitter	yes	NA	NA	NA
Gomide et al. (2011) [108]	Dengue incidence rate	yes	no	Twitter	yes	NA	NA	NA
Fang et al. (2010) [109]	Dengue incidence rate	yes	no	Google	yes	NA	NA	NA
Souza et al. (2020) [110]	Dengue incidence rate	yes	yes	Google, Climate data	yes	Support Vector Machine	yes	yes
Yogapriya et al. (2019) [111]	Dengue diagnosis	no	yes	NA	NA	Clustering	no	yes
Adias et al. (2019) [112]	Dengue diagnosis	no	yes	NA	NA	Artificial Neural Network	no	yes
Jongmuenwai et al. (2019) [113]	Dengue diagnosis	no	yes	NA	NA	Decision Tree	no	yes
Balasaravanan et al. (2018) [114]	Dengue diagnosis	no	yes	NA	NA	Artificial Neural Network	yes	yes
Acosta et al. (2016) [115]	Dengue diagnosis	no	yes	NA	NA	Decision Tree	yes	no
Soonthornphisaj et al. (2016) [116]	Dengue severity	no	yes	NA	NA	Decision Tree	yes	yes
Fathima et al. (2012) [117]	Dengue diagnosis	no	yes	NA	NA	Support Vector Machine	no	yes
Fathima et al. (2011) [118]	Dengue diagnosis	no	yes	NA	NA	Support Vector Machine	no	yes
Long et al. (2010) [119]	Dengue incidence rate	no	yes	NA	NA	Association Rules	NA	yes
References
1. Polwiang S. The time series seasonal patterns of dengue fever and associated weather variables in Bangkok (2003-2017). BMC Infect Dis. 2020;20: 208. doi:10.1186/s12879-020-4902-6
2. Xu J, Xu K, Li Z, Meng F, Tu T, Xu L, et al. Forecast of Dengue Cases in 20 Chinese Cities Based on the Deep Learning Method. Int J Environ Res Public Health. 2020;17. doi:10.3390/ijerph17020453
3. Rangarajan P, Mody SK, Marathe M. Forecasting dengue and influenza incidences using a sparse representation of Google trends, electronic health records, and time series data. PLoS Comput Biol. 2019;15: e1007518. doi:10.1371/journal.pcbi.1007518
4. Anno S, Hara T, Kai H, Lee M-A, Chang Y, Oyoshi K, et al. Spatiotemporal dengue fever hotspots associated with climatic factors in Taiwan including outbreak predictions based on machine-learning. Geospat Health. 2019;14. doi:10.4081/gh.2019.771
5. Romero D, Olivero J, Real R, Guerrero JC. Applying fuzzy logic to assess the biogeographical risk of dengue in South America. Parasit Vectors. 2019;12: 428. doi:10.1186/s13071-019-3691-5
6. Mello-Román JD, Mello-Román JC, Gómez-Guerrero S, García-Torres M. Predictive Models for the Medical Diagnosis of Dengue: A Case Study in Paraguay. Comput Math Methods Med. 2019;2019: 7307803. doi:10.1155/2019/7307803
7. Stolerman LM, Maia PD, Kutz JN. Forecasting dengue fever in Brazil: An assessment of climate conditions. PLoS One. 2019;14: e0220106. doi:10.1371/journal.pone.0220106
8. Macedo Hair G, Fonseca Nobre F, Brasil P. Characterization of clinical patterns of dengue patients using an unsupervised machine learning approach. BMC Infect Dis. 2019;19: 649. doi:10.1186/s12879-019-4282-y
9. Husnayain A, Fuad A, Lazuardi L. Correlation between Google Trends on dengue fever and national surveillance report in Indonesia. Glob Health Action. 2019;12: 1552652. doi:10.1080/16549716.2018.1552652
10. Souza RCSNP, Assunção RM, Oliveira DM, Neill DB, Meira W. Where did I get dengue? Detecting spatial clusters of infection risk with social network data. Spat Spatiotemporal Epidemiol. 2019;29: 163–175. doi:10.1016/j.sste.2018.11.005
11. Ramadona AL, Tozan Y, Lazuardi L, Rocklöv J. A combination of incidence data and mobility proxies from social media predicts the intra-urban spread of dengue in Yogyakarta, Indonesia. PLoS Negl Trop Dis. 2019;13: e0007298. doi:10.1371/journal.pntd.0007298
12. Davi C, Pastor A, Oliveira T, Neto FB de L, Braga-Neto U, Bigham AW, et al. Severe Dengue Prognosis Using Human Genome Data and Machine Learning. IEEE Trans Biomed Eng. 2019;66: 2861–2868. doi:10.1109/TBME.2019.2897285
13. Guo P, Zhang Q, Chen Y, Xiao J, He J, Zhang Y, et al. An ensemble forecast model of dengue in Guangzhou, China using climate and social media surveillance data. Sci Total Environ. 2019;647: 752–762. doi:10.1016/j.scitotenv.2018.08.044
14. Koh Y-M, Spindler R, Sandgren M, Jiang J. A model comparison algorithm for increased forecast accuracy of dengue fever incidence in Singapore and the auxiliary role of total precipitation information. Int J Environ Health Res. 2018;28: 535–552. doi:10.1080/09603123.2018.1496234
15. Carvajal TM, Viacrusis KM, Hernandez LFT, Ho HT, Amalin DM, Watanabe K. Machine learning methods reveal the temporal pattern of dengue incidence using meteorological factors in metropolitan Manila, Philippines. BMC Infect Dis. 2018;18: 183. doi:10.1186/s12879-018-3066-0
16. Baquero OS, Santana LMR, Chiaravalloti-Neto F. Dengue forecasting in São Paulo city with generalized additive models, artificial neural networks and seasonal autoregressive integrated moving average models. PLoS One. 2018;13: e0195065. doi:10.1371/journal.pone.0195065
17. Chen Y, Chu CW, Chen MIC, Cook AR. The utility of LASSO-based models for real time forecasts of endemic infectious diseases: A cross country comparison. J Biomed Inform. 2018;81: 16–30. doi:10.1016/j.jbi.2018.02.014
18. Villanes A, Griffiths E, Rappa M, Healey CG. Dengue Fever Surveillance in India Using Text Mining in Public Media. Am J Trop Med Hyg. 2018;98: 181–191. doi:10.4269/ajtmh.17-0253
19. Guo P, Liu T, Zhang Q, Wang L, Xiao J, Zhang Q, et al. Developing a dengue forecast model using machine learning: A case study in China. PLoS Negl Trop Dis. 2017;11: e0005973. doi:10.1371/journal.pntd.0005973
20. Chatterjee S, Dey N, Shi F, Ashour AS, Fong SJ, Sen S. Clinical application of modified bag-of-features coupled with hybrid neural-based classifier in dengue fever classification using gene expression data. Med Biol Eng Comput. 2018;56: 709–720. doi:10.1007/s11517-017-1722-y
21. Guo P, Wang L, Zhang Y, Luo G, Zhang Y, Deng C, et al. Can internet search queries be used for dengue fever surveillance in China? Int J Infect Dis. 2017;63: 74–76. doi:10.1016/j.ijid.2017.08.001
22. Yang S, Kou SC, Lu F, Brownstein JS, Brooke N, Santillana M. Advances in using Internet searches to track dengue. PLoS Comput Biol. 2017;13: e1005607. doi:10.1371/journal.pcbi.1005607
23. Marques-Toledo C de A, Degener CM, Vinhal L, Coelho G, Meira W, Codeço CT, et al. Dengue prediction by the web: Tweets are a useful tool for estimating and forecasting Dengue at country and city level. PLOS Neglected Tropical Diseases. 2017;11: e0005729. doi:10.1371/journal.pntd.0005729
24. Premaratne MK, Perera SSN, Malavige GN, Jayasinghe S. Mathematical Modelling of Immune Parameters in the Evolution of Severe Dengue. Comput Math Methods Med. 2017;2017: 2187390. doi:10.1155/2017/2187390
25. Jayasundara SDP, Perera SSN, Malavige GN, Jayasinghe S. Mathematical modelling and a systems science approach to describe the role of cytokines in the evolution of severe dengue. BMC Syst Biol. 2017;11: 34. doi:10.1186/s12918-017-0415-3
26. Li Z, Liu T, Zhu G, Lin H, Zhang Y, He J, et al. Dengue Baidu Search Index data can improve the prediction of local dengue epidemic: A case study in Guangzhou, China. PLoS Negl Trop Dis. 2017;11: e0005354. doi:10.1371/journal.pntd.0005354
27. Kesorn K, Ongruk P, Chompoosri J, Phumee A, Thavara U, Tawatsin A, et al. Morbidity Rate Prediction of Dengue Hemorrhagic Fever (DHF) Using the Support Vector Machine and the Aedes aegypti Infection Rate in Similar Climates and Geographical Areas. PLoS One. 2015;10: e0125049. doi:10.1371/journal.pone.0125049
28. Dayama P, Sampath K. Dengue disease outbreak detection. Stud Health Technol Inform. 2014;205: 1105–1109.
29. Sampath K, Dayama P. Predicting the operations alert levels for dengue surveillance and control. Stud Health Technol Inform. 2014;205: 1100–1104.
30. Gluskin RT, Johansson MA, Santillana M, Brownstein JS. Evaluation of Internet-based dengue query data: Google Dengue Trends. PLoS Negl Trop Dis. 2014;8: e2713. doi:10.1371/journal.pntd.0002713
31. Flamand C, Fabregue M, Bringay S, Ardillon V, Quénel P, Desenclos J-C, et al. Mining local climate data to assess spatiotemporal dengue fever epidemic patterns in French Guiana. J Am Med Inform Assoc. 2014;21: e232-240. doi:10.1136/amiajnl-2013-002348
32. Torres C, Barguil S, Melgarejo M, Olarte A. Fuzzy model identification of dengue epidemic in Colombia based on multiresolution analysis. Artif Intell Med. 2014;60: 41–51. doi:10.1016/j.artmed.2013.11.008
33. Buczak AL, Koshute PT, Babin SM, Feighner BH, Lewis SH. A data-driven epidemiological prediction method for dengue outbreaks using local and remote sensing data. BMC Med Inform Decis Mak. 2012;12: 124. doi:10.1186/1472-6947-12-124
34. Hoen AG, Keller M, Verma AD, Buckeridge DL, Brownstein JS. Electronic event-based surveillance for monitoring dengue, Latin America. Emerg Infect Dis. 2012;18: 1147–1150. doi:10.3201/eid1807.120055
35. Althouse BM, Ng YY, Cummings DAT. Prediction of dengue incidence using search query surveillance. PLoS Negl Trop Dis. 2011;5: e1258. doi:10.1371/journal.pntd.0001258
36. Chan EH, Sahai V, Conrad C, Brownstein JS. Using web search query data to monitor dengue epidemics: a new model for neglected tropical disease surveillance. PLoS Negl Trop Dis. 2011;5: e1206. doi:10.1371/journal.pntd.0001206
37. Faisal T, Taib MN, Ibrahim F. Neural network diagnostic system for dengue patients risk classification. J Med Syst. 2012;36: 661–676. doi:10.1007/s10916-010-9532-x
38. Ibrahim F, Faisal T, Salim MIM, Taib MN. Non-invasive diagnosis of risk in dengue patients using bioelectrical impedance analysis and artificial neural network. Med Biol Eng Comput. 2010;48: 1141–1148. doi:10.1007/s11517-010-0669-z
39. Syamsuddin M, Fakhruddin M, Sahetapy-Engel JTM, Soewono E. Causality Analysis of Google Trends and Dengue Incidence in Bandung, Indonesia With Linkage of Digital Data Modeling: Longitudinal Observational Study. J Med Internet Res. 2020;22: e17633. doi:10.2196/17633
40. Romero-Alvarez D, Parikh N, Osthus D, Martinez K, Generous N, Del Valle S, et al. Google Health Trends performance reflecting dengue incidence for the Brazilian states. BMC Infect Dis. 2020;20: 252. doi:10.1186/s12879-020-04957-0
41. Liu D, Guo S, Zou M, Chen C, Deng F, Xie Z, et al. A dengue fever predicting model based on Baidu search index data and climate data in South China. PLoS One. 2019;14: e0226841. doi:10.1371/journal.pone.0226841
42. Musa SS, Zhao S, Chan H-S, Jin Z, He DH. A mathematical model to study the 2014-2015 large-scale dengue epidemics in Kaohsiung and Tainan cities in Taiwan, China. Math Biosci Eng. 2019;16: 3841–3863. doi:10.3934/mbe.2019190
43. Messina JP, Brady OJ, Golding N, Kraemer MUG, Wint GRW, Ray SE, et al. The current and future global distribution and population at risk of dengue. Nat Microbiol. 2019;4: 1508–1515. doi:10.1038/s41564-019-0476-8
44. Titus Muurlink O, Stephenson P, Islam MZ, Taylor-Robinson AW. Long-term predictors of dengue outbreaks in Bangladesh: A data mining approach. Infect Dis Model. 2018;3: 322–330. doi:10.1016/j.idm.2018.11.004
45. Marques-Toledo CA, Bendati MM, Codeço CT, Teixeira MM. Probability of dengue transmission and propagation in a non-endemic temperate area: conceptual model and decision risk levels for early alert, prevention and control. Parasit Vectors. 2019;12: 38. doi:10.1186/s13071-018-3280-z
46. Verma M, Kishore K, Kumar M, Sondh AR, Aggarwal G, Kathirvel S. Google Search Trends Predicting Disease Outbreaks: An Analysis from India. Healthc Inform Res. 2018;24: 300–308. doi:10.4258/hir.2018.24.4.300
47. Ho CC, Ting C-Y, Raja DB. Using Public Open Data to Predict Dengue Epidemic: Assessment of Weather Variability, Population Density, and Land use as Predictor Variables for Dengue Outbreak Prediction using Support Vector Machine. Indian Journal of Science and Technology. 2018;11. doi:10.17485/ijst/2018/v11i4/115405
48. Phakhounthong K, Chaovalit P, Jittamala P, Blacksell SD, Carter MJ, Turner P, et al. Predicting the severity of dengue fever in children on admission based on clinical features and laboratory indicators: application of classification tree analysis. BMC Pediatr. 2018;18: 109. doi:10.1186/s12887-018-1078-y
49. Strauss RA, Castro JS, Reintjes R, Torres JR. Google dengue trends: An indicator of epidemic behavior. The Venezuelan Case. Int J Med Inform. 2017;104: 26–30. doi:10.1016/j.ijmedinf.2017.05.003
50. Nsoesie EO, Flor L, Hawkins J, Maharana A, Skotnes T, Marinho F, et al. Social Media as a Sentinel for Disease Surveillance: What Does Sociodemographic Status Have to Do with It? PLoS Curr. 2016;8. doi:10.1371/currents.outbreaks.cc09a42586e16dc7dd62813b7ee5d6b6
51. Liu K, Wang T, Yang Z, Huang X, Milinovich GJ, Lu Y, et al. Using Baidu Search Index to Predict Dengue Outbreak in China. Sci Rep. 2016;6: 38040. doi:10.1038/srep38040
52. Ximenes R, Amaku M, Lopez LF, Coutinho FAB, Burattini MN, Greenhalgh D, et al. The risk of dengue for non-immune foreign visitors to the 2016 summer olympic games in Rio de Janeiro, Brazil. BMC Infect Dis. 2016;16: 186. doi:10.1186/s12879-016-1517-z
53. Mohamad Mohsin MF, Abu Bakar A, Hamdan AR. Outbreak detection model based on danger theory. Appl Soft Comput. 2014;24: 612–622. doi:10.1016/j.asoc.2014.08.030
54. Puengpreeda A, Yhusumrarn S, Sirikulvadhana S. Weekly Forecasting Model for Dengue Hemorrhagic Fever Outbreak in Thailand. Eng J-Thail. 2020;24: 71–87. doi:10.4186/ej.2020.24.3.71
55. Amin S, Uddin MI, Hassan S, Khan A, Nasser N, Alharbi A, et al. Recurrent Neural Networks With TF-IDF Embedding Technique for Detection and Classification in Tweets of Dengue Disease. IEEE Access. 2020;8: 131522–131533. doi:10.1109/ACCESS.2020.3009058
56. Manogaran G, Lopez D, Chilamkurti N. In-Mapper combiner based MapReduce algorithm for processing of big climate data. Futur Gener Comp Syst. 2018;86: 433–445. doi:10.1016/j.future.2018.02.048
57. Agarwal N, Koti SR, Saran S, Kumar AS. Data mining techniques for predicting dengue outbreak in geospatial domain using weather parameters for New Delhi, India. Curr Sci. 2018;114: 2281–2291. doi:10.18520/cs/v114/i11/2281-2291
58. Manogaran G, Lopez D. A Gaussian process based big data processing framework in cluster computing environment. Cluster Comput. 2018;21: 189–204. doi:10.1007/s10586-017-0982-5
59. Jahangir I, Abdul-Basit, Hannan A, Javed S. Prediction of Dengue Disease Through Data Mining by Using Modified Apriori Algorithm. Proceedings of the 4th Acm International Conference of Computing for Engineering and Sciences (icces’2018). New York: Assoc Computing Machinery; 2018. doi:10.1145/3213187.3287612
60. Husin NA, Alharogi A, Mustapha N, Hamdan H, Husin UA. Early Self-Diagnosis of Dengue Symptoms Using Fuzzy and Data Mining Approach. In: Nifa F a. A, Lin CK, Hussain A, editors. Proceedings of the 3rd International Conference on Applied Science and Technology (icast’18). Melville: Amer Inst Physics; 2018. p. 020048. doi:10.1063/1.5055450
61. Anggraeni W, Pramudita G, Riksakomara E, Radityo PW, Samopa F, Pujiadi, et al. Artificial Neural Network for Health Data Forecasting, Case Study: Number of Dengue Hemorrhagic Fever Cases in Malang Regency, Indonesia. 2018 International Conference on Electrical Engineering and Computer Science (icecos). New York: Ieee; 2018. pp. 207–212.
62. Dennison Livelo E, Cheng C. Intelligent Dengue Infoveillance Using Gated Recurrent Neural Learning and Cross-Label Frequencies. 2018 Ieee International Conference on Agents (ica). New York: Ieee; 2018. pp. 2–7.
63. Wiratmadja II, Salamah SY, Govindaraju R. Healthcare Data Mining: Predicting Hospital Length of Stay of Dengue Patients. J Eng Technol Sci. 2018;50: 110–126. doi:10.5614/j.eng.technol.sci.2018.50.1.8
64. Arafiyah R, Hermin F. Data mining for dengue hemorrhagic fever (DHF) prediction with naive Bayes method. 1st International Conference of Education on Sciences, Technology, Engineering, and Mathematics (ice-Stem). Bristol: Iop Publishing Ltd; 2018. p. 012077. doi:10.1088/1742-6596/948/1/012077
65. Abuhamad HIS, Abu Bakar A, Zainudin S, Sahani M, Ali ZM. Feature Selection Algorithms for Malaysian Dengue Outbreak Detection Model. Sains Malays. 2017;46: 255–265. doi:10.17576/jsm-2017-4602-10
66. Manivannan P, Devi PI. Dengue Fever Prediction Using K-Means Clustering Algorithm. 2017 Ieee International Conference on Intelligent Techniques in Control, Optimization and Signal Processing (incos). New York: Ieee; 2017.
67. Dharmawardana KGS, Lokuge JN, Dassanayake PSB, Sirisena ML, Fernando ML, Perera AS, et al. Predictive Model for the Dengue Incidences in Sri Lanka Using Mobile Network Big Data. 2017 Ieee International Conference on Industrial and Information Systems (iciis). New York: Ieee; 2017. pp. 278–283.
68. Espina K, Estuar MRJE. Infodemiology for Syndromic Surveillance of Dengue and Typhoid Fever in the Philippines. In: CruzCunha MM, Varajao JEQ, Rijo R, Martinho R, Peppard J, SanCristobal JR, et al., editors. Centeris 2017 - International Conference on Enterprise Information Systems / Projman 2017 - International Conference on Project Management / Hcist 2017 - International Conference on Healt…
69. Rahim NF, Taib SM, Abidin AIZ. Dengue Fatality Prediction Using Data Mining. J Fundam Appl Sci. 2017;9: 671–683. doi:10.4314/jfas.v9i6s.52
70. Klein GH, Neto PG, Tezza R. Big Data and social media: surveillance of networks as management tool. Saude Soc. 2017;26: 208–217. doi:10.1590/S0104-12902017164943
71. Kerdprasop N, Kerdprasop K. Remote Sensing Based Modeling of Dengue Outbreak with Regression and Binning Classification. 2016 2nd Ieee International Conference on Computer and Communications (iccc). New York: Ieee; 2016. pp. 46–49.
72. Anggraeni W, Aristiani L. Using Google Trend Data in Forecasting Number of Dengue Fever Cases with ARIMAX Method Case Study : Surabaya, Indonesia. Proceedings of 2016 International Conference on Information & Communication Technology and Systems (icts). New York: Ieee; 2016. pp. 114–118.
73. Mathulamuthu SS, Asirvadam VS, Dass SC, Gill BS, Loshini T. Predicting Dengue Incidences Using Cluster Based Regression on Climate Data. 2016 6th Ieee International Conference on Control System, Computing and Engineering (iccsce). New York: Ieee; 2016. pp. 245–250.
74. Rahmawati D, Huang Y-P. Using C-support Vector Classification to Forecast Dengue Fever Epidemics in Taiwan. In: Wang WJ, Lee PJ, Er MJ, Jeng JT, editors. 2016 International Conference on System Science and Engineering (icsse). New York: Ieee; 2016.
75. Missier P, Romanovsky A, Miu T, Pal A, Daniilakis M, Garcia A, et al. Tracking Dengue Epidemics Using Twitter Content Classification and Topic Modelling. In: Casteleyn S, Dolog P, Pautasso C, editors. Current Trends in Web Engineering, Icwe 2016 International Workshops. Cham: Springer International Publishing Ag; 2016. pp. 80–92. doi:10.1007/978-3-319-46963-8_7
76. Abeyrathna MP a. R, Abeygunawrdane DA, Wijesundara R a. a. V, Mudalige VB, Bandara M, Perera S, et al. Dengue Propagation Prediction using Human Mobility. 2nd International Mercon 2016 Moratuwa Engineering Research Conference. New York: Ieee; 2016. pp. 156–161.
77. Fathima AS, Manimeglai D. Analysis of Significant Factors for Dengue Infection Prognosis Using the Random Forest Classifier. Int J Adv Comput Sci Appl. 2015;6: 240–245.
78. Tazkia RAK, Narita V, Nugroho AS. Dengue Outbreak Prediction for GIS based Early Warning System. 2015 International Conference on Science in Information Technology (ICSITech). New York: Ieee; 2015. pp. 121–125.
79. Wu Y, Lee G, Fu X, Hung T. Detect climatic factors contributing to dengue outbreak based on wavelet, support vector machines and genetic algorithm. In: Ao SI, Gelman L, Hukins DWL, Hunter A, Korsunsky AM, editors. World Congress on Engineering 2008, Vols I-Ii. Hong Kong: Int Assoc Engineers-Iaeng; 2008. pp. 303-+.
80. Salam N, Deeba F, Qadir F, Al-Hijli F, Al-Otaibi YN. Analysis of Correlation between Google Search Trends and Dengue Outbreaks from India. J Clin Diagn Res. 2019;13: LC13–LC15. doi:10.7860/JCDR/2019/42611.13304
81. Chire Saire JE. Building Intelligent Indicators to Detect Dengue Epidemics in Brazil using Social Networks. OrjuelaCanon AD, editor. 2019 Ieee Colombian Conference on Applications in Computational Intelligence (colcaci). New York: Ieee; 2019.
82. Swain S, Seeja KR. Analysis of Epidemic Outbreak in Delhi Using Social Media Data. In: Kaushik S, Gupta D, Kharb L, Chahal D, editors. Information, Communication and Computing Technology. Singapore: Springer-Verlag Singapore Pte Ltd; 2017. pp. 25–34.
83. Saravanan N, Gayathri V. Classification of Dengue Dataset Using J48 Algorithm and Ant Colony Based Aj48 Algorithm. New York: Ieee; 2017.
84. Carlos MA, Nogueira M, Machado RJ. Analysis of Dengue Outbreaks Using Big Data Analytics and Social Networks. 2017 4th International Conference on Systems and Informatics (icsai). New York: Ieee; 2017. pp. 1592–1597.
85. Ye X, Li S, Yang X, Qin C. Use of Social Media for the Detection and Analysis of Infectious Diseases in China. ISPRS Int Geo-Inf. 2016;5: 156. doi:10.3390/ijgi5090156
86. Li W, Chen Y. Risk Factor Identification and Spatiotemporal Diffusion Path During the Dengue Outbreak. In: Weng Q, Gamba P, Xian G, Chen JM, Liang S, editors. 2016 4rth International Workshop on Earth Observation and Remote Sensing Applications (EORSA). New York: Ieee; 2016.
87. Fathima S, Hundewale N. Comparison of Classification Techniques-SVM and Naives Bayes to predict the Arboviral Disease-Dengue. In: Chen B, Chen J, Chen X, Chen Y, Cho YR, Cui J, et al., editors. 2011 Ieee International Conference on Bioinformatics and Biomedicine Workshops. Los Alamitos: Ieee Computer Soc; 2011. pp. 538–539.
88. Srilekha G, Assistant Professor CD, Anupama B, Assistant Professor CD. Prediction of Dengue Outbreaks with Big Data using Machine Learning. GEDRAG &amp; ORGANISATIE REVIEW. 33. Available: https://www.academia.edu/42849518/Prediction_of_Dengue_Outbreaks_with_Big_Data_using_Machine_Learning
89. Ganthimathi M, Thangamani M, Mallika C, Prasanna Balaji V. Prediction of dengue fever using intelligent classifier. International Journal of Emerging Trends in Engineering Research. 2020;8: 1338–1341. doi:10.30534/ijeter/2020/65842020
90. Kumar NK, Sikamani KT. Prediction of chronic and infectious diseases using machine learning classifiers-A systematic approach. International Journal of Intelligent Engineering and Systems. 2020;13: 11–20. doi:10.22266/IJIES2020.0831.02
91. Guiyab RB. Development of prediction models for the dengue survivability prediction: An integration of data mining and decision support system. International Journal of Innovative Technology and Exploring Engineering. 2019;8: 2199–2205. doi:10.35940/ijitee.J9411.0881019
92. Chovatiya M, Dhameliya A, Deokar J, Gonsalves J, Mathur A. Prediction of dengue using recurrent neural network. 2019. pp. 926–929. doi:10.1109/icoei.2019.8862581
93. Kerdprasop K, Kerdprasop N, Chansilp K, Chuaybamroong P. The Use of Spaceborne and Oceanic Sensors to Model Dengue Incidence in the Outbreak Surveillance System. Lecture Notes in Computer Science (including subseries Lecture Notes in Artificial Intelligence and Lecture Notes in Bioinformatics). 2019;11619 LNCS: 447–460. doi:10.1007/978-3-030-24289-3_33
94. Link H, Richter SN, Leung VJ, Brost RC, Phillips CA, Staid A. Statistical models of dengue fever. Communications in Computer and Information Science. 2019;996: 175–186. doi:10.1007/978-981-13-6661-1_14
95. Arafiyah R, Hermin F, Kartika IR, Alimuddin A, Saraswati I. Classification of Dengue Haemorrhagic Fever (DHF) using SVM, naive bayes and random forest. 2018. doi:10.1088/1757-899X/434/1/012070
96. Mishra S, Tripathy HK, Panda AR. An improved and adaptive attribute selection technique to optimize Dengue fever prediction. International Journal of Engineering and Technology(UAE). 2018;7: 480–486. doi:10.14419/ijet.v7i2.29.13802
97. Wu C-H, Kao S-C, Kan M-H. Knowledge discovery in open data of dengue epidemic. 2017. doi:10.1145/3092090.3092093
98. Albinati J, Meira W Jr, Pappa GL, Teixeira M, Marques-Toledo C. Enhancement of epidemiological models for dengue fever based on twiter data. 2017. pp. 109–118. doi:10.1145/3079452.3079464
99. Zhu G, Hunter J, Jiang Y. Improved Prediction of Dengue Outbreak Using the Delay Permutation Entropy. 2017. pp. 828–832. doi:10.1109/iThings-GreenCom-CPSCom-SmartData.2016.172
100. Zainudin Z, Shamsuddin SM. Predictive analytics in Malaysian dengue data from 2010 until 2015 using BigML. International Journal of Advances in Soft Computing and its Applications. 2016;8: 18–30.
101. Milinovich GJ, Avril SMR, Clements ACA, Brownstein JS, Tong S, Hu W. Using internet search queries for infectious disease surveillance: Screening diseases for suitability. BMC Infectious Diseases. 2014;14. doi:10.1186/s12879-014-0690-1
102. Ongruk P, Siriyasatien P, Kesorn K. New key factors discovery to enhance dengue fever forecasting model. Advanced Materials Research. 2014;931–932: 1457–1461. doi:10.4028/www.scientific.net/AMR.931-932.1457
103. Balasundaram A, Bhuvaneswari PTV. Comparative study on decision tree based data mining algorithm to assess risk of epidemic. 2013. pp. 390–396. doi:10.1049/ic.2013.0344
104. Wu Y, Lee G, Fu X, Soh H, Hung T. Mining weather information in dengue outbreak: Predicting future cases based on wavelet, SVM and GA. Lecture Notes in Electrical Engineering. 2009;39 LNEE: 483–494. doi:10.1007/978-90-481-2311-7_41
105. Zhang Y, Ibaraki M, Schwartz FW. Disease surveillance using online news: Dengue and zika in tropical countries. Journal of Biomedical Informatics. 2020;102. doi:10.1016/j.jbi.2020.103374
106. Souza RCSNP. Detecting spatial clusters of infection risk with geo-located social media data. 2018.
107. Coberly JS, Fink CR, Elbert Y, Yoon I-K, Velasco JM, Tomayao AD, et al. Tweeting Fever: Can Twitter Be Used to Monitor the Incidence of Dengue-Like Illness in the Philippines? JOHNS HOPKINS APL TECHNICAL DIGEST. 2014;32: 12.
108. Gomide J, Veloso A, Meira Jr. W, Almeida V, Benevenuto F, Ferraz F, et al. Dengue surveillance based on a computational model of spatio-temporal locality of Twitter. 2011. doi:10.1145/2527031.2527049
109. Fang Z-H, Tzeng J-S, Chen CC, Chou T-C. A study of machine learning models in epidemic surveillance: Using the query logs of search engines. 2010. pp. 1438–1449.
110. Souza J, Leung CK, Cuzzocrea A. An Innovative Big Data Predictive Analytics Framework over Hybrid Big Data Sources with an Application for Disease Analytics. Advances in Intelligent Systems and Computing. 2020;1151 AISC: 669–680. doi:10.1007/978-3-030-44041-1_59
111. Yogapriya P, Geetha P. Dengue disease detection using K-means, hierarchical, kohonen-SOM clustering. International Journal of Innovative Technology and Exploring Engineering. 2019;8: 904–907. doi:10.35940/ijitee.J9066.0881019
112. Adias Sabara M, Somantri O, Nurcahyo H, Kurnia Achmadi N, Latifah U, Harsono. Diagnosis classification of dengue fever based on Neural Networks and Genetic algorithms. 2019. doi:10.1088/1742-6596/1175/1/012065
113. Jongmuenwai B, Lowanichchai S, Jabjone S. Comparision using data mining algorithm techniques for predicting of dengue fever data in northeastern of Thailand. 2019. pp. 532–535. doi:10.1109/ECTICon.2018.8619953
114. Balasaravanan K, Prakash M. Detection of dengue disease using artificial neural network based classification techniquetion. International Journal of Engineering and Technology(UAE). 2018;7: 13–15. doi:10.14419/ijet.v7i1.3.8978
115. Acosta Torres J, Oller Meneses L, Sokol N, Balado Sardiñas R, Montero Díaz D, Balado Sansón R, et al. Decision tree technique applied to the clinical method in the dengue diagnosis. Revista Cubana de Pediatria. 2016;88: 441–453.
116. Soonthornphisaj N, Thitiprayoonwongse D. Knowledge discovery on dengue patients using data mining techniques. 2016. pp. 371–375.
117. Fathima SA, Hundewale N. Comparitive analysis of machine learning techniques for classification of arbovirus. 2012. pp. 376–379. doi:10.1109/BHI.2012.6211593
118. Fathima S, Hundewale N. Comparison of classification techniques-SVM and naives bayes to predict the Arboviral disease-Dengue. 2011. pp. 538–539. doi:10.1109/BIBMW.2011.6112426
119. Long ZA, Abu Bakar A, Razak Hamdan A, Sahani M. Multiple attribute frequent mining-based for dengue outbreak. Lecture Notes in Computer Science (including subseries Lecture Notes in Artificial Intelligence and Lecture Notes in Bioinformatics). 2010;6440 LNAI: 489–496. doi:10.1007/978-3-642-17316-5_46
